# Supplementary material for: Production of a Dulaglutide Analogue by Apoptosis-Resistant Chinese Hamster Ovary Cells in a 3-Week Fed-Batch Process
Source: Pharmaceuticals (Basel). 2025 Dec 16;18(12):1896. doi: 10.3390/ph18121896 (PMC12736101; doi:10.3390/ph18121896)
Supplement: Supplementary file 1 [file pharmaceuticals-18-01896-s001.zip]

Archive with 1 entries (1 files):
- pharmaceuticals-4024255-supplementary.pdf
